# Supplementary material for: Exploring the Prevalence of Antimicrobial Resistance in Salmonella and commensal Escherichia coli from Non-Traditional Companion Animals: A Pilot Study
Source: Life (Basel). 2024 Jan 24;14(2):170. doi: 10.3390/life14020170 (PMC10889945; doi:10.3390/life14020170)
Supplement: Supplementary file 1 [file life-14-00170-s001.zip]

Archive with 1 entries (1 files):
- life-2808102-supplementary.pdf
